# Supplementary material for: Timbral effects on consonance disentangle psychoacoustic mechanisms and suggest perceptual origins for musical scales
Source: Nat Commun. 2024 Feb 19;15:1482. doi: 10.1038/s41467-024-45812-z (PMC11258268; doi:10.1038/s41467-024-45812-z)
Supplement: Supplementary file 4 — Supplementary Movies [file 41467_2024_45812_MOESM4_ESM.zip]

Archive with 40 entries (39 files):
- videos/
- __MACOSX/._videos
- videos/Supplementary Movie 4.mp4
- __MACOSX/videos/._Supplementary Movie 4.mp4
- videos/Supplementary Movie 12.mp4
- __MACOSX/videos/._Supplementary Movie 12.mp4
- videos/Supplementary Movie 13.mp4
- __MACOSX/videos/._Supplementary Movie 13.mp4
- videos/Supplementary Movie 5.mp4
- __MACOSX/videos/._Supplementary Movie 5.mp4
- videos/Supplementary Movie 7.mp4
- __MACOSX/videos/._Supplementary Movie 7.mp4
- videos/Supplementary Movie 11.mp4
- __MACOSX/videos/._Supplementary Movie 11.mp4
- videos/Supplementary Movie 10.mp4
- __MACOSX/videos/._Supplementary Movie 10.mp4
- videos/Supplementary Movie 6.mp4
- __MACOSX/videos/._Supplementary Movie 6.mp4
- videos/Supplementary Movie 2.mp4
- __MACOSX/videos/._Supplementary Movie 2.mp4
- videos/Supplementary Movie 14.mp4
- __MACOSX/videos/._Supplementary Movie 14.mp4
- videos/Supplementary Movie 15.mp4
- __MACOSX/videos/._Supplementary Movie 15.mp4
- videos/Supplementary Movie 3.mp4
- __MACOSX/videos/._Supplementary Movie 3.mp4
- videos/Supplementary Movie 1.mp4
- __MACOSX/videos/._Supplementary Movie 1.mp4
- videos/Supplementary Movie 17.mp4
- __MACOSX/videos/._Supplementary Movie 17.mp4
- videos/Supplementary Movie 16.mp4
- __MACOSX/videos/._Supplementary Movie 16.mp4
- videos/Supplementary Movie 18.mp4
- __MACOSX/videos/._Supplementary Movie 18.mp4
- videos/Supplementary Movie 19.mp4
- __MACOSX/videos/._Supplementary Movie 19.mp4
- videos/Supplementary Movie 8.mp4
- __MACOSX/videos/._Supplementary Movie 8.mp4
- videos/Supplementary Movie 9.mp4
- __MACOSX/videos/._Supplementary Movie 9.mp4
